# Supplementary material for: How do critical care staff respond to organisational challenge? A qualitative exploration into personality types and cognitive processing in critical care
Source: PLoS One. 2020 Jan 8;15(1):e0226800. doi: 10.1371/journal.pone.0226800 (PMC6948735; doi:10.1371/journal.pone.0226800)
Supplement: S3 File — (XLSX) [file pone.0226800.s003.xlsx]

## Sheet: OPP reports
Code	Warmth	Reasoning	Emotional Stability	Dominance	Liveliness	Rule-Consciousness	Social Boldness	Sensitivity	Vigilance	Abstractedness	Privateness	Apprehension	Openness to Change	Self-Reliance	Perfectionism	Tension
1	6	6	8	6	3	8	5	4	3	2	5	6	5	4	7	5
2	7	8	8	6	8	1	8	7	4	4	1	4	6	5	4	6
3	5	9	8	5	9	4	9	6	2	7	5	5	8	5	4	6
4	6	5	6	5	6	5	5	8	3	2	5	4	5	3	5	8
5	6	4	6	7	3	8	5	8	3	5	6	5	6	4	6	3
6	6	8	3	5	3	6	3	6	5	6	7	9	7	6	6	5
7	6	7	4	5	4	3	6	6	4	8	3	6	8	5	4	7
8	5	6	8	9	9	3	8	9	3	8	3	7	10	4	8	2
9	7	6	4	7	6	4	3	6	5	4	6	7	5	8	4	7
10	6	6	9	4	6	7	5	2	4	3	6	6	6	5	6	2
11	5	9	7	4	6	9	3	6	2	5	5	7	7	4	5	4
12	6	8	8	8	6	2	8	2	3	4	1	5	9	3	4	6
13	6	5	4	5	8	6	6	1	6	3	5	7	6	1	7	5
14	7	5	8	8	6	5	7	6	6	4	5	5	6	3	7	4
15	5	5	7	5	9	9	6	7	3	3	6	6	7	1	8	2
16	8	6	6	5	6	6	8	7	8	5	3	6	5	7	6	6
17	5	1	8	4	7	6	5	6	5	4	5	4	6	4	9	7
18	6	7	6	9	9	1	9	5	3	5	5	4	7	6	4	8
19	5	4	8	6	5	6	6	6	2	4	5	3	9	5	9	3
20	3	3	5	5	2	6	4	6	9	4	6	5	6	8	5	6
21	7	5	6	5	6	8	6	9	5	5	4	7	5	5	4	6
22	2	7	9	5	3	2	6	1	6	3	5	4	7	8	5	2
23	1	7	7	7	8	5	6	1	4	8	6	4	7	3	3	6
24	7	1	6	7	5	6	8	6	6	5	5	7	4	4	6	5
25	8	10	3	7	4	5	3	10	3	8	5	9	8	6	3	8
26	7	9	7	8	8	5	7	3	2	3	1	3	3	2	4	7
27	6	8	9	7	5	6	8	5	5	5	7	4	9	4	6	1
28	5	6	9	6	5	6	6	5	9	3	4	5	3	5	9	6
29	5	10	5	5	5	7	7	6	4	5	6	6	7	4	6	7
30	5	9	6	6	9	4	5	5	3	8	3	8	10	3	4	5
31	7	6	5	6	8	7	8	3	6	5	1	6	4	3	4	7
	5.67742	6.32258	6.54839	6.03226	6.03226	5.35484	6.09677	5.41935	4.3871	4.77419	4.51613	5.6129	6.48387	4.45161	5.54839	5.22581
	1	1	3	4	2	1	3	1	2	2	1	3	3	1	3	1
	8	10	9	9	9	9	9	10	9	8	7	9	10	8	9	8
	6	6	7	6	6	5	6	5	4	5	5	6	6	4	6	5
	1	3	2	0	5	6	4	7	13	8	8	2	2	9	2	7
	1
	1
	Total 3
	0	18	17	26	16	20	18	19	15	18	23	26	21	19	24	21
	9
	10
	7
	total 26
	2	10	12	5	10	5	9	5	3	5	0	3	8	3	5	3
	0
	0
	2
	total 2

## Sheet: 1
Candidate		1									1	2	3	4	5	6	7	8	9	10
Warmth		6
Reasoning		6								Warmth						x
Emotional Stability		8								Reasoning						x
Dominance		6								Emotional Stability								x
Liveliness		3								Dominance						x
Rule-Consciousness		8								Liveliness			X
Social Boldness		5								Rule-Consciousness								x
Sensitivity		4								Social Boldness					x
Vigilance		3								Sensitivity				x
Abstractedness		2								Vigilance			x
Privateness		5								Abstractedness		x
Apprehension		6								Privateness					x
Openness to Change		5								Apprehension						x
Self-Reliance		4								Openness to Change					x
Perfectionism		7								Self-Reliance				x
Tension		5								Perfectionism							x
										Tension				x
Relating to Others		Influence and Collaboration		Thinking Style		Structure and Flexibility		Management of Pressure		Extraversion
Extraversion		Independence		Tough-Mindedness		Self-Control		Anxiety		Warmth						x
Warmth	6	Dominance	6	Warmth	6	Liveliness	3	Emotional Stability	8	Liveliness			x
Liveliness	3	Social Boldness	5	Sensitivity	4	Rule-Consciousness	8	Vigilance	3	Social Boldness					x
Social Boldness	5	Vigilance	3	Abstractedness	2	Abstractesness	2	Apprehension	6	Privateness					x
Privateness	5	Openness to Change	5	Openness to Change	5	Perfectionism	7	Tension	5	Self-Reliance				x
Self-Reliance	4									Independence
										Dominance						x
										Social Boldness					x
										Vigilance			x
										Openness to Change					x
										Tough-Mindedness
										Warmth						x
										Sensitivity				x
										Abstractedness		x
										Openness to Change					x
										Self-Control
										Liveliness			x
										Rule-Consciousness								x
										Abstractesness		x
										Perfectionism							x
										Anxiety
										Emotional Stability								x
										Vigilance			x
										Apprehension						x
										Tension					x

## Sheet: 2
Candidate		2									1	2	3	4	5	6	7	8	9	10
Warmth	7
Reasoning	8									Warmth							x
Emotional Stability	8									Reasoning								x
Dominance	6									Emotional Stability								x
Liveliness	8									Dominance						x
Rule-Consciousness	1									Liveliness								x
Social Boldness	8									Rule-Consciousness	x
Sensitivity	7									Social Boldness								x
Vigilance	4									Sensitivity							x
Abstractedness	4									Vigilance				x
Privateness	1									Abstractedness				x
Apprehension	4									Privateness	x
Openness to Change	6									Apprehension				x
Self-Reliance	5									Openness to Change						x
Perfectionism	4									Self-Reliance					x
Tension	6									Perfectionism				x
										Tension						x
Relating to Others		Influence and Collaboration		Thinking Style		Structure and Flexibility		Management of Pressure		Extraversion
Extraversion		Independence		Tough-Mindedness		Self-Control		Anxiety		Warmth						x
Warmth	6	Dominance	6	Warmth	7	Liveliness	8	Emotional Stability	8	Liveliness								x
Liveliness	8	Social Boldness	8	Sensitivity	7	Rule-Consciousness	1	Vigilance	4	Social Boldness								x
Social Boldness	8	Vigilance	4	Abstractedness	4	Abstractesness	4	Apprehension	4	Privateness	x
Privateness	1	Openness to Change	6	Openness to Change	6	Perfectionism	4	Tension	6	Self-Reliance					x
Self-Reliance	5									Independence
										Dominance						x
										Social Boldness								x
										Vigilance				x
										Openness to Change						x
										Tough-Mindedness
										Warmth							x
										Sensitivity							x
										Abstractedness				x
										Openness to Change						x
										Self-Control
										Liveliness								x
										Rule-Consciousness	x
										Abstractesness				x
										Perfectionism				x
										Anxiety
										Emotional Stability								x
										Vigilance				x
										Apprehension				x
										Tension						x

## Sheet: 3
Candidate		3									1	2	3	4	5	6	7	8	9	10
Warmth	5
Reasoning	9									Warmth					x
Emotional Stability	8									Reasoning									x
Dominance	5									Emotional Stability								x
Liveliness	9									Dominance					x
Rule-Consciousness	4									Liveliness									x
Social Boldness	9									Rule-Consciousness				x
Sensitivity	6									Social Boldness									x
Vigilance	2									Sensitivity						x
Abstractedness	7									Vigilance		x
Privateness	5									Abstractedness							x
Apprehension	5									Privateness					x
Openness to Change	8									Apprehension					x
Self-Reliance	5									Openness to Change								x
Perfectionism	4									Self-Reliance					x
Tension	6									Perfectionism				x
										Tension						x
Relating to Others		Influence and Collaboration		Thinking Style		Structure and Flexibility		Management of Pressure		Extraversion
Extraversion		Independence		Tough-Mindedness		Self-Control		Anxiety		Warmth					x
Warmth	5	Dominance	5	Warmth	5	Liveliness	9	Emotional Stability	8	Liveliness									x
Liveliness	9	Social Boldness	9	Sensitivity	6	Rule-Consciousness	4	Vigilance	2	Social Boldness									x
Social Boldness	9	Vigilance	2	Abstractedness	7	Abstractesness	7	Apprehension	5	Privateness					x
Privateness	5	Openness to Change	8	Openness to Change	8	Perfectionism	4	Tension	6	Self-Reliance					x
Self-Reliance	5									Independence
										Dominance					x
										Social Boldness									x
										Vigilance		x
										Openness to Change								x
										Tough-Mindedness
										Warmth					x
										Sensitivity						x
										Abstractedness							x
										Openness to Change								x
										Self-Control
										Liveliness									x
										Rule-Consciousness				x
										Abstractesness							x
										Perfectionism				x
										Anxiety
										Emotional Stability								x
										Vigilance		x
										Apprehension					x
										Tension						x

## Sheet: 4
Candidate		3									1	2	3	4	5	6	7	8	9	10
Warmth	6									Warmth						x
Reasoning	5									Reasoning					x
Emotional Stability	6									Emotional Stability						x
Dominance	5									Dominance					x
Liveliness	6									Liveliness						x
Rule-Consciousness	5									Rule-Consciousness					x
Social Boldness	5									Social Boldness					x
Sensitivity	8									Sensitivity								x
Vigilance	3									Vigilance			x
Abstractedness	2									Abstractedness		x
Privateness	5									Privateness					x
Apprehension	4									Apprehension				x
Openness to Change	5									Openness to Change					x
Self-Reliance	3									Self-Reliance			x
Perfectionism	5									Perfectionism					x
Tension	8									Tension								x
Relating to Others		Influence and Collaboration		Thinking Style		Structure and Flexibility		Management of Pressure		Extraversion
Extraversion		Independence		Tough-Mindedness		Self-Control		Anxiety		Warmth						x
Warmth	6	Dominance	5	Warmth	6	Liveliness	6	Emotional Stability	6	Liveliness						x
Liveliness	6	Social Boldness	5	Sensitivity	8	Rule-Consciousness	5	Vigilance	3	Social Boldness					x
Social Boldness	5	Vigilance	3	Abstractedness	2	Abstractesness	2	Apprehension	4	Privateness					x
Privateness	5	Openness to Change	5	Openness to Change	5	Perfectionism	5	Tension	8	Self-Reliance			x
Self-Reliance	3									Independence
										Dominance					x
										Social Boldness					x
										Vigilance			x
										Openness to Change					x
										Tough-Mindedness
										Warmth						x
										Sensitivity								x
										Abstractedness		x
										Openness to Change					x
										Self-Control
										Liveliness						x
										Rule-Consciousness					x
										Abstractesness		x
										Perfectionism					x
										Anxiety
										Emotional Stability						x
										Vigilance			x
										Apprehension				x
										Tension								x

## Sheet: 5
Candidate		5									1	2	3	4	5	6	7	8	9	10
Warmth	6									Warmth						x
Reasoning	4									Reasoning				x
Emotional Stability	6									Emotional Stability						x
Dominance	7									Dominance							x
Liveliness	3									Liveliness			x
Rule-Consciousness	8									Rule-Consciousness								x
Social Boldness	5									Social Boldness					x
Sensitivity	8									Sensitivity								x
Vigilance	3									Vigilance			x
Abstractedness	5									Abstractedness					x
Privateness	6									Privateness						x
Apprehension	5									Apprehension					x
Openness to Change	6									Openness to Change						x
Self-Reliance	4									Self-Reliance				x
Perfectionism	6									Perfectionism						x
Tension	3									Tension			x
Relating to Others		Influence and Collaboration		Thinking Style		Structure and Flexibility		Management of Pressure		Extraversion
Extraversion		Independence		Tough-Mindedness		Self-Control		Anxiety		Warmth						x
Warmth	6	Dominance	7	Warmth	6	Liveliness	3	Emotional Stability	6	Liveliness			x
Liveliness	3	Social Boldness	5	Sensitivity	8	Rule-Consciousness	8	Vigilance	3	Social Boldness					x
Social Boldness	5	Vigilance	3	Abstractedness	5	Abstractesness	5	Apprehension	5	Privateness						x
Privateness	6	Openness to Change	6	Openness to Change	6	Perfectionism	6	Tension	3	Self-Reliance				x
Self-Reliance	4									Independence
										Dominance							x
										Social Boldness					x
										Vigilance			x
										Openness to Change						x
										Tough-Mindedness
										Warmth						x
										Sensitivity								x
										Abstractedness					x
										Openness to Change						x
										Self-Control
										Liveliness			x
										Rule-Consciousness								x
										Abstractesness					x
										Perfectionism						x
										Anxiety
										Emotional Stability						x
										Vigilance			x
										Apprehension					x
										Tension			x

## Sheet: 6
Candidate		6									1	2	3	4	5	6	7	8	9	10
Warmth	6									Warmth						x
Reasoning	8									Reasoning								x
Emotional Stability	3									Emotional Stability			x
Dominance	5									Dominance					x
Liveliness	3									Liveliness			x
Rule-Consciousness	6									Rule-Consciousness						x
Social Boldness	3									Social Boldness			x
Sensitivity	6									Sensitivity						x
Vigilance	5									Vigilance					x
Abstractedness	6									Abstractedness						x
Privateness	7									Privateness							x
Apprehension	9									Apprehension									x
Openness to Change	7									Openness to Change							x
Self-Reliance	6									Self-Reliance						x
Perfectionism	6									Perfectionism						x
Tension	5									Tension					x
Relating to Others		Influence and Collaboration		Thinking Style		Structure and Flexibility		Management of Pressure		Extraversion
Extraversion		Independence		Tough-Mindedness		Self-Control		Anxiety		Warmth						x
Warmth	6	Dominance	5	Warmth	6	Liveliness	3	Emotional Stability	3	Liveliness			x
Liveliness	3	Social Boldness	3	Sensitivity	6	Rule-Consciousness	6	Vigilance	5	Social Boldness			x
Social Boldness	3	Vigilance	5	Abstractedness	6	Abstractesness	6	Apprehension	9	Privateness							x
Privateness	7	Openness to Change	7	Openness to Change	7	Perfectionism	6	Tension	5	Self-Reliance						x
Self-Reliance	6									Independence
										Dominance					x
										Social Boldness			x
										Vigilance					x
										Openness to Change							x
										Tough-Mindedness
										Warmth						x
										Sensitivity						x
										Abstractedness						x
										Openness to Change							x
										Self-Control
										Liveliness			x
										Rule-Consciousness						x
										Abstractesness						x
										Perfectionism						x
										Anxiety
										Emotional Stability			x
										Vigilance					x
										Apprehension									x
										Tension					x

## Sheet: 7
Candidate		7									1	2	3	4	5	6	7	8	9	10
Warmth	6									Warmth						x
Reasoning	7									Reasoning							x
Emotional Stability	4									Emotional Stability				x
Dominance	5									Dominance					x
Liveliness	4									Liveliness				x
Rule-Consciousness	3									Rule-Consciousness			x
Social Boldness	6									Social Boldness						x
Sensitivity	6									Sensitivity						x
Vigilance	4									Vigilance				x
Abstractedness	8									Abstractedness								x
Privateness	3									Privateness			x
Apprehension	6									Apprehension						x
Openness to Change	8									Openness to Change								x
Self-Reliance	5									Self-Reliance					x
Perfectionism	4									Perfectionism				x
Tension	7									Tension							x
Relating to Others		Influence and Collaboration		Thinking Style		Structure and Flexibility		Management of Pressure		Extraversion
Extraversion		Independence		Tough-Mindedness		Self-Control		Anxiety		Warmth						x
Warmth	6	Dominance	5	Warmth	6	Liveliness	4	Emotional Stability	4	Liveliness				x
Liveliness	4	Social Boldness	6	Sensitivity	6	Rule-Consciousness	3	Vigilance	4	Social Boldness						x
Social Boldness	6	Vigilance	4	Abstractedness	8	Abstractesness	8	Apprehension	6	Privateness			x
Privateness	3	Openness to Change	8	Openness to Change	8	Perfectionism	4	Tension	7	Self-Reliance					x
Self-Reliance	5									Independence
										Dominance					x
										Social Boldness						x
										Vigilance				x
										Openness to Change								x
										Tough-Mindedness
										Warmth						x
										Sensitivity						x
										Abstractedness								x
										Openness to Change								x
										Self-Control
										Liveliness				x
										Rule-Consciousness			x
										Abstractesness								x
										Perfectionism				x
										Anxiety
										Emotional Stability				x
										Vigilance				x
										Apprehension						x
										Tension							x

## Sheet: 8
Candidate		8									1	2	3	4	5	6	7	8	9	10
Warmth	5									Warmth					x
Reasoning	6									Reasoning						x
Emotional Stability	8									Emotional Stability								x
Dominance	9									Dominance									x
Liveliness	9									Liveliness									x
Rule-Consciousness	3									Rule-Consciousness			x
Social Boldness	8									Social Boldness								x
Sensitivity	9									Sensitivity									x
Vigilance	3									Vigilance			x
Abstractedness	8									Abstractedness								x
Privateness	3									Privateness			x
Apprehension	7									Apprehension							x
Openness to Change	10									Openness to Change										x
Self-Reliance	4									Self-Reliance				x
Perfectionism	8									Perfectionism								x
Tension	2									Tension		x
Relating to Others		Influence and Collaboration		Thinking Style		Structure and Flexibility		Management of Pressure		Extraversion
Extraversion		Independence		Tough-Mindedness		Self-Control		Anxiety		Warmth					x
Warmth	5	Dominance	9	Warmth	5	Liveliness	9	Emotional Stability	8	Liveliness									x
Liveliness	9	Social Boldness	8	Sensitivity	9	Rule-Consciousness	3	Vigilance	3	Social Boldness								x
Social Boldness	8	Vigilance	3	Abstractedness	8	Abstractesness	8	Apprehension	7	Privateness			x
Privateness	3	Openness to Change	10	Openness to Change	10	Perfectionism	8	Tension	2	Self-Reliance				x
Self-Reliance	4									Independence
										Dominance									x
										Social Boldness								x
										Vigilance			x
										Openness to Change										x
										Tough-Mindedness
										Warmth					x
										Sensitivity									x
										Abstractedness								x
										Openness to Change										x
										Self-Control
										Liveliness									x
										Rule-Consciousness			x
										Abstractesness								x
										Perfectionism								x
										Anxiety
										Emotional Stability								x
										Vigilance			x
										Apprehension							x
										Tension		x

## Sheet: 9
Candidate		9									1	2	3	4	5	6	7	8	9	10
Warmth	7									Warmth							x
Reasoning	6									Reasoning						x
Emotional Stability	4									Emotional Stability				x
Dominance	7									Dominance							x
Liveliness	6									Liveliness						x
Rule-Consciousness	4									Rule-Consciousness				x
Social Boldness	3									Social Boldness			x
Sensitivity	6									Sensitivity						x
Vigilance	5									Vigilance					x
Abstractedness	4									Abstractedness				x
Privateness	6									Privateness						x
Apprehension	7									Apprehension							x
Openness to Change	5									Openness to Change					x
Self-Reliance	8									Self-Reliance								x
Perfectionism	4									Perfectionism				x
Tension	7									Tension							x
Relating to Others		Influence and Collaboration		Thinking Style		Structure and Flexibility		Management of Pressure		Extraversion
Extraversion		Independence		Tough-Mindedness		Self-Control		Anxiety		Warmth							x
Warmth	7	Dominance	7	Warmth	7	Liveliness	6	Emotional Stability	4	Liveliness						x
Liveliness	6	Social Boldness	3	Sensitivity	6	Rule-Consciousness	4	Vigilance	5	Social Boldness			x
Social Boldness	3	Vigilance	5	Abstractedness	4	Abstractesness	4	Apprehension	7	Privateness						x
Privateness	6	Openness to Change	5	Openness to Change	5	Perfectionism	4	Tension	7	Self-Reliance								x
Self-Reliance	8									Independence
										Dominance							x
										Social Boldness			x
										Vigilance					x
										Openness to Change					x
										Tough-Mindedness
										Warmth							x
										Sensitivity						x
										Abstractedness				x
										Openness to Change					x
										Self-Control
										Liveliness						x
										Rule-Consciousness				x
										Abstractesness				x
										Perfectionism				x
										Anxiety
										Emotional Stability				x
										Vigilance					x
										Apprehension							x
										Tension							x

[truncated: 24 more sheets: 10, 11, 12, 13, 14, 15, 16, 17, 18, 19, 20, 21, 22, 23, 24, 25, 26, 27, 28, 29 …]
